# Supplementary material for: Cuffless blood pressure estimation based on haemodynamic principles: progress towards mobile healthcare
Source: PeerJ. 2021 May 25;9:e11479. doi: 10.7717/peerj.11479 (PMC8183454; doi:10.7717/peerj.11479)
Supplement: Supplemental Information 1 — A total of 315 original data sets obtained from 13 volunteer subjects. [file peerj-09-11479-s001.xlsx]

## Sheet: Raw Data
Note. SBPc, MBPc, DBPc = cuff-based systolic, mean and diastolic blood pressure; PRc = cuff-based pulse rate; mNPV = modified normalized pulse volume; SBPe, MBPe, DBPe = estimated systolic, mean and diastolic blood pressure
Sub. No.	Meas. No.	Sex	Age/BMI	SBPc	MBPc	DBPc	PRc	ln(mNPV)	mNPV	PR	SBPe	MBPe	DBPe	SBPe*	DBPe*	|SBPc-SBPe|	|SBPc-SBPe*|	|MBPc-MBPe|	|DBPc-DBPe|	|DBPc-DBPe*|	Y_M/D: Time_No
No. 1	1	Female	19/20.7	113	81	65	75	-3.18	0.0415857	76.8	113	81	65	113	65	0	0	0	0	0	20_06/13: 2103_01	Initial setting
	2			118	86	70	83	-2.73	0.0652193	87.5	110.525	87.3667	74.0048	114.091	75.7875	7.47493	3.90934	1.36672	4.00475	5.78754	20_06/12: 2109_02
	3			113	84.3333	70	76	-3.1	0.0450492	79.7	114.317	90.364	76.5436	118.005	78.3876	1.31682	5.00472	6.03064	6.54361	8.38756	20_06/14: 1133_03
	4			109	80.3333	66	75	-3.21	0.0403566	73.6	109.313	86.4088	73.1934	112.84	74.9566	0.313286	3.83978	6.07551	7.19337	8.95662	20_06/14: 1413_04
	5			113	81.6667	66	83	-2.71	0.0665368	85	106.581	84.2488	71.3637	110.019	73.0828	6.41936	2.98102	2.5821	5.36366	7.08283	20_06/14: 1823_05
	6			97	75	64	70	-2.95	0.0523397	68.3	93.2251	73.6916	62.4211	96.2326	63.9249	3.77491	0.767427	1.30839	1.57887	0.0751308	20_06/14: 2347_06
	7			115	83	67	82	-2.95	0.0523397	80.5	109.877	86.8547	73.571	113.422	75.3434	5.12269	1.57801	3.85468	6.57102	8.34337	20_06/15:0839_07
	8			109	79.6667	65	82	-3.08	0.0459593	75.1	107.024	84.5991	71.6605	110.477	73.3868	1.9761	1.47653	4.93248	6.66045	8.38677	20_06/15:1715_08
	9			104	78	65	77	-3.14	0.0432828	73.1	106.203	83.9503	71.1109	109.629	72.8239	2.20308	5.62924	5.95032	6.11086	7.82394	20_06/15: 2024_09
	10			112	83.3333	69	81	-3.1	0.0450492	78	111.878	88.4365	74.9109	115.488	76.7156	0.121561	3.48769	5.10318	5.91093	7.71555	20_06/16: 0828_10
	11			106	76	61	87	-2.46	0.085435	86.3	98.2282	77.6464	65.7711	101.397	67.3555	7.77184	4.60296	1.64638	4.77105	6.35549	20_06/16: 2024_11
	12			120	86.6667	70	99	-2.59	0.07502	97.4	116.721	92.2644	78.1534	120.486	80.0361	3.27905	0.48642	5.59771	8.15335	10.0361	20_06/17:0913_12
	13			113	81.6667	66	96	-2.358	0.0946093	97.8	106.702	84.3447	71.445	110.144	73.1661	6.29795	2.8557	2.67807	5.44495	7.16608	20_06/18: 0904_13
	14			113	83	68	75	-3.072	0.0463284	75.6	107.457	84.9412	71.9502	110.923	73.6835	5.5434	2.0768	1.94119	3.95018	5.68348	20_06/20: 2057_14
	15			98	73.3333	61	65	-2.998	0.0498867	68.9	95.5743	75.5486	63.9941	98.6575	65.5357	2.42574	0.657528	2.21522	2.99407	4.53571	20_06/23: 1627_15
	16			114	82	66	77	-3.15	0.0428521	74.8	109.019	86.1762	72.9963	112.536	74.7548	4.98098	1.46399	4.17623	6.99633	8.75483	20_06/23: 2023_16
	17			100	73.3333	60	87	-2.497	0.0823316	85.6	98.8968	78.175	66.2188	102.087	67.814	1.10316	2.08729	4.84162	6.21878	7.81401	20_06/24: 1739_17
	18			114	82	66	81	-2.474	0.0842472	95.5	109.318	86.4129	73.1968	112.845	74.9601	4.68162	1.15497	4.41286	7.19678	8.96011	20_6/26: 0757_18
	19			108	77.3333	62	83	-2.802	0.0606886	80.5	104.365	82.4972	69.88	107.732	71.5634	3.63518	0.26833	5.16389	7.88	9.56343	20_6/26: 0830_19
	20			114	82.6667	67	75	-3.279	0.0376659	72.3	109.691	86.7072	73.4461	113.229	75.2154	4.3093	0.770629	4.04051	6.44608	8.21541	20_6/26: 1936_20
No. 2	1	Female	21/22.6	111	85	72	65	-3.21	0.0403566	66.2	111	85	72	111	72	0	0	0	0	0	20_06/13: 1643_01	Initial setting
	2			101	84.3333	76	72	-3	0.0497871	68.8	107.813	82.5592	69.9325	107.813	69.9325	6.81263	6.81263	1.77411	6.06748	6.06748	20_06/13: 1650_02
	3			100	79.3333	69	55	-3.61	0.0270518	54.4	102.581	78.5529	66.5389	102.581	66.5389	2.58079	2.58079	0.780473	2.46111	2.46111	20_06/14: 0931_03
	4			103	79.6667	68	66	-2.9	0.0550232	65.6	99.3715	76.0953	64.4572	99.3715	64.4572	3.62851	3.62851	3.57138	3.54282	3.54282	20_06/14: 1714_04
	5			104	80	68	67	-3.24	0.0391639	62.9	106.452	81.5176	69.0502	106.452	69.0502	2.45244	2.45244	1.51763	1.05023	1.05023	20_06/14: 2046_05
	6			102	81.3333	71	58	-3.51	0.0298969	55	100.839	77.2193	65.4093	100.839	65.4093	1.16071	1.16071	4.11406	5.59073	5.59073	20_06/15: 1224_06
	7			100	72.6667	59	62	-2.81	0.060205	64.7	94.9665	72.7221	61.5999	94.9665	61.5999	5.03347	5.03347	0.0554489	2.59991	2.59991	20_06/15: 1538_07
	8			103	81.6667	71	67	-2.86	0.0572688	65	97.1045	74.3593	62.9867	97.1045	62.9867	5.8955	5.8955	7.30737	8.0133	8.0133	20_06/15: 1915_08
	9			104	82.6667	72	56	-3.393	0.0336077	57	101.023	77.3597	65.5282	101.023	65.5282	2.97737	2.97737	5.30699	6.47181	6.47181	20_06/16: 0945_09
	10			110	82.6667	69	62	-3.467	0.0312105	59.9	108.478	83.0685	70.3639	108.478	70.3639	1.52226	1.52226	0.401872	1.36394	1.36394	20_06/16: 1356_10
	11			105	79	66	55	-3.321	0.0361167	59.3	102.869	78.7734	66.7257	102.869	66.7257	2.13124	2.13124	0.226621	0.725685	0.725685	20_06/16: 1643_11
	12			102	75.3333	62	56	-3.19	0.0411719	57.2	95.3118	72.9865	61.8239	95.3118	61.8239	6.6882	6.6882	2.34682	0.17613	0.17613	20_06/16: 1814_12
	13			105	77.6667	64	51	-3.67	0.0254765	52.9	101.41	77.6565	65.7796	101.41	65.7796	3.58979	3.58979	0.0101976	1.7796	1.7796	20_06/17: 0843_13
	14			105	79.6667	67	55	-3.856	0.0211524	52.7	106.147	81.2837	68.8521	106.147	68.8521	1.14697	1.14697	1.61705	1.85209	1.85209	20_06/17: 1217_14
	15			107	83.6667	72	53	-3.81	0.0221482	54.1	107.667	82.4476	69.838	107.667	69.838	0.666897	0.666897	1.21904	2.16201	2.16201	20_06/17: 2035_15
	16			105	82.3333	71	53	-3.576	0.0279874	57	106.471	81.532	69.0624	106.471	69.0624	1.47124	1.47124	0.801301	1.93757	1.93757	20_06/18: 1505_16
	17			100	76	64	54	-3.513	0.0298074	55.7	102.21	78.2689	66.2984	102.21	66.2984	2.20998	2.20998	2.2689	2.29837	2.29837	20_06/19: 0831_17
	18			109	85.6667	74	60	-3.621	0.0267559	58.9	111.405	85.31	72.2626	111.405	72.2626	2.40477	2.40477	0.35671	1.73745	1.73745	20_06/20: 1035_18
	19			98	76.6667	66	56	-3.36	0.0347353	56	98.285	75.2633	63.7524	98.285	63.7524	0.285004	0.285004	1.40338	2.24756	2.24756	20_06/21: 1105_19
	20			113	91.6667	81	58	-3.927	0.0197027	55.9	114.665	87.8069	74.3776	114.665	74.3776	1.66547	1.66547	3.85977	6.6224	6.6224	20_06/22: 0943_20
No. 3	1	Male	38/23.2	116	90	77	52	-4.22	0.0146986	52	116	90	77	116	77	0	0	0	0	0	20_06/14: 1728_01	Initial setting
	2			131	100.333	85	64	-3.12	0.0441572	75	123.697	95.9716	82.109	123.697	82.109	7.30332	7.30332	4.36177	2.891	2.891	20_06/14: 1731_02
	3			135	100.333	83	64	-3.7	0.0247235	65.7	128.502	99.6997	85.2986	128.502	85.2986	6.49818	6.49818	0.633643	2.29862	2.29862	20_06/15: 0640_03
	4			138	102.667	85	77	-3.6	0.0273237	75.9	144.44	112.065	95.8781	144.44	95.8781	6.43966	6.43966	9.39859	10.8781	10.8781	20_06/15: 2200_04
	5			135	100.333	83	68	-3.223	0.0398354	74.5	126.928	98.4789	84.2542	126.928	84.2542	8.07161	8.07161	1.85441	1.25419	1.25419	20_06/16: 2046_05
	6			137	100.333	82	61	-4.07	0.0170774	61.4	132.101	102.492	87.6875	132.101	87.6875	4.89934	4.89934	2.15856	5.6875	5.6875	20_06/17: 0643_06
	7			130	98.6667	83	67	-3.5	0.0301974	68.3	126.366	98.0427	83.881	126.366	83.881	3.6338	3.6338	0.623921	0.881015	0.881015	20_06/17: 2123_07
	8			137	100.333	82	67	-3.58	0.0278757	69.6	131.715	102.192	87.4314	131.715	87.4314	5.28524	5.28524	1.85916	5.43135	5.43135	20_06/18: 0646_08
	9			140	104.667	87	56	-4.6	0.0100518	55.5	134.956	104.707	89.583	134.956	89.583	5.04375	5.04375	0.0407704	2.58303	2.58303	20_06/19: 0651_09
	10			135	103.667	88	67	-3.86	0.021068	69	140.792	109.235	93.4569	140.792	93.4569	5.7922	5.7922	5.56866	5.45689	5.45689	20_06/19: 2109_10
	11			149	109	89	59	-4.83	0.00798652	56	142.981	110.933	94.9096	142.981	94.9096	6.01932	6.01932	1.93328	5.90959	5.90959	20_06/20: 0652_11
	12			136	104.667	89	72	-3.678	0.0252735	71.7	139.403	108.158	92.535	139.403	92.535	3.40331	3.40331	3.49107	3.53495	3.53495	20_06/20: 2056_12
	13			140	104.667	87	68	-3.91	0.0200405	69	142.616	110.65	94.6675	142.616	94.6675	2.61593	2.61593	5.98362	7.66747	7.66747	20_06/21: 2028_13
	14			133	99.6667	83	64	-4.45	0.0116786	58.5	137.613	106.768	91.3463	137.613	91.3463	4.61256	4.61256	7.1017	8.34627	8.34627	20_06/22: 0649_14
	15			134	98	80	78	-3.32	0.0361528	76.3	133.907	103.894	88.8869	133.907	88.8869	0.0925264	0.0925264	5.89373	8.88686	8.88686	20_06/23: 2226_15
	16			150	110.667	91	62	-4.55	0.0105672	62	149.123	115.699	98.987	149.123	98.987	0.876777	0.876777	5.03239	7.98697	7.98697	20_06/24: 2055_16
	17			140	104	86	67	-4.01	0.0181334	66.9	141.812	110.026	94.1338	141.812	94.1338	1.8119	1.8119	6.02648	8.13376	8.13376	20_06/24: 2134_17
	18			160	120	100	69	-4.103	0.016523	72.3	156.813	121.665	104.091	156.813	104.091	3.18702	3.18702	1.66524	4.09137	4.09137	20_06/26: 1907_18
	19			133	104.333	90	59	-4.297	0.0136093	59.9	136.061	105.565	90.3165	136.061	90.3165	3.06122	3.06122	1.23141	0.316502	0.316502	20_06/27: 0648_19
	20			139	103.667	86	72	-3.75	0.0235177	68	134.798	104.584	89.4778	134.798	89.4778	4.20233	4.20233	0.91773	3.47776	3.47776	20_06/27: 2034_20
	21			128	97.3333	82	69	-3.483	0.0307151	67.9	125.016	96.9951	82.9847	125.016	82.9847	2.98404	2.98404	0.338196	0.984729	0.984729	20_06/28:1715_21
No. 4	1	Female	39/19.4	112	86.6667	74	71	-3.27	0.0380064	72.6	112	86.7	74	112.1	74.05	0	0.1	0.0333333	0	0.05	20_06/14: 1342_01	Initial setting
	2			112	86.6667	74	71	-3.1	0.0450492	73.5	107.494	83.2116	71.0226	107.59	71.0706	4.50638	4.41041	3.45509	2.97743	2.92944	20_06/14: 1343_02
	3			108	80.6667	67	76	-2.56	0.0773047	80.2	96.8608	74.9806	63.9973	96.9473	64.0405	11.1392	11.0527	5.68604	3.0027	2.95945	20_06/14: 1938_03
	4			115	87	73	75	-3.15	0.0428521	73.9	109.822	85.0139	72.5608	109.92	72.6099	5.17818	5.08012	1.98614	0.439154	0.390126	20_06/15: 0727_04
	5			110	92	83	78	-3.12	0.0441572	76.3	112.309	86.9388	74.2039	112.409	74.254	2.30854	2.40882	5.06116	8.79614	8.74601	20_06/15: 1835_05
	6			119	85.6667	69	74	-3.57	0.0281559	72.3	121.77	94.263	80.4552	121.879	80.5095	2.76996	2.87868	8.59633	11.4552	11.5095	20_06/16: 0738_06
	7			111	85	72	75	-3.18	0.0415857	74.9	112.368	86.9849	74.2431	112.468	74.2933	1.36798	1.46831	1.98486	2.24313	2.2933	20_06/16: 1456_07
	8			105	83	72	76	-3.19	0.0411719	75.2	113.173	87.6079	74.7749	113.274	74.8254	8.17283	8.27388	4.6079	2.77491	2.82543	20_06/16: 1717_08
	9			110	88	77	73	-3.376	0.0341839	75.3	119.931	92.8394	79.2401	120.038	79.2936	9.93089	10.038	4.83936	2.24005	2.29359	20_06/17: 0805_09
	10			111	83.6667	70	76	-3.338	0.0355079	74.5	117.321	90.8191	77.5157	117.426	77.5681	6.32113	6.42589	7.15246	7.51575	7.56813	20_06/20: 1131_10
	11			103	77.6667	65	67	-3.329	0.0358289	68.2	107.11	82.915	70.7694	107.206	70.8172	4.11044	4.20608	5.24829	5.7694	5.81722	20_06/20: 1453_11
	12			116	90	77	68	-3.524	0.0294813	72.4	120.367	93.1771	79.5283	120.475	79.5821	4.36719	4.47466	3.1771	2.52832	2.58206	20_06/20: 1459_12
	13			109	80.3333	66	66	-3.54	0.0290133	65.3	109.056	84.4211	72.0549	109.154	72.1036	0.0561326	0.153504	4.0878	6.05494	6.10363	20_06/20: 1819_13
	14			110	86.6667	75	60	-3.721	0.0242097	62.6	109.892	85.0685	72.6075	109.991	72.6565	0.107601	0.00948324	1.59818	2.39252	2.34346	20_06/21: 0713_14
	15			109	83.6667	71	64	-3.685	0.0250972	64.6	112.306	86.937	74.2023	112.406	74.2524	3.30618	3.40645	3.27035	3.2023	3.25243	20_06/21: 0747_15
	16			113	80.3333	64	75	-3.108	0.0446902	74.7	109.531	84.7884	72.3684	109.628	72.4173	3.46945	3.37166	4.45505	8.3684	8.4173	20_06/21: 1316_16
	17			113	87.6667	75	76	-3.1	0.0450492	75.6	110.565	85.5891	73.0518	110.664	73.1011	2.43514	2.33642	2.07762	1.94821	1.89886	20_06/22: 1835_17
	18			107	83.6667	72	56	-3.55	0.0287246	65.1	109.029	84.4003	72.0372	109.127	72.0859	2.02924	2.12659	0.733648	0.0371774	0.0858512	20_06/23: 0459_18
	19			112	87.3333	75	81	-3.142	0.0431963	77	114.138	88.3551	75.4127	114.24	75.4636	2.13808	2.23999	1.02177	0.412659	0.463613	20_06/23: 1721_19
	20			110	85.3333	73	68	-3.59	0.0275983	69	116.863	90.4645	77.2131	116.967	77.2653	6.86304	6.96738	5.13118	4.21308	4.26525	20_06/25: 0613_20
	21			112	84.6667	71	71	-3.42	0.0327124	71.5	115.363	89.3032	76.2219	115.466	76.2734	3.3628	3.4658	4.6365	5.22185	5.27335	20_06/24: 0649_21
No. 5	1	Female	45/20.0	95	65.6667	51	69	-3.28	0.0376283	71.1	95	65.7	51	95.1	51.05	0	0.1	0.0333333	0	0.05	20_06/13: 2121_01	Initial setting
	2			94	65.3333	51	65	-3.85	0.0212797	63.4	99.4329	68.7657	53.3798	99.5376	53.4321	5.43291	5.53758	3.43237	2.37977	2.43211	20_06/14: 0809_02
	3			101	69.6667	54	64	-3.82	0.0219278	66.8	103.949	71.8889	55.8042	104.058	55.8589	2.94892	3.05834	2.22222	1.80416	1.85887	20_06/14: 1235_03
	4			99	69	54	72	-3.54	0.0290133	67.3	97.0507	67.1182	52.1009	97.1528	52.152	1.94934	1.84718	1.88181	1.89912	1.84804	20_06/14: 1830_04
	5			98	70.6667	57	61	-4.23	0.0145524	59.5	102.527	70.9054	55.0407	102.635	55.0947	4.52682	4.63474	0.238725	1.95929	1.90532	20_06/14: 2237_05
	6			102	71.3333	56	67	-3.97	0.0188734	64.6	104.473	72.2512	56.0854	104.583	56.1404	2.47279	2.58276	0.917848	0.0853916	0.140377	20_06/15: 0738_06
	7			115	77	58	74	-3.97	0.0188734	69.3	112.074	77.5078	60.1659	112.192	60.2249	2.92625	2.80828	0.507846	2.16591	2.22489	20_06/15: 1352_07
	8			105	73.6667	58	68	-3.99	0.0184997	66.7	108.412	74.9757	58.2003	108.527	58.2574	3.41238	3.5265	1.30906	0.200332	0.257391	20_06/15: 1723_08
	9			87	59	45	63	-3.44	0.0320647	64	89.6847	62.0241	48.1465	89.7791	48.1937	2.68474	2.77915	3.02408	3.14655	3.19375	20_06/15: 2130_09
	10			106	74.6667	59	68	-3.99	0.0184997	64.5	104.837	72.5028	56.2807	104.947	56.3359	1.16344	1.05308	2.16391	2.71932	2.66414	20_06/16: 060710
	11			110	76	59	75	-3.75	0.0235177	74.2	113.348	78.3894	60.8502	113.468	60.9098	3.34838	3.4677	2.38936	1.85019	1.90984	20_06/16: 1233_11
	12			100	70	55	68	-3.78	0.0228227	66.2	101.937	70.4972	54.7238	102.044	54.7775	1.93655	2.04386	0.497175	0.276165	0.222515	20_06/16: 2052_12
	13			102	67.3333	50	67	-3.51	0.0298969	66.9	95.6563	66.1539	51.3523	95.757	51.4027	6.34374	6.24305	1.17948	1.35231	1.40265	20_06/16: 2305_13
	14			102	71.3333	56	68	-3.73	0.0239928	66.7	101.348	70.0901	54.4078	101.455	54.4612	0.652083	0.545401	1.24325	1.59217	1.53883	20_06/17: 0605_14
	15			109	75	58	87	-3.111	0.0445564	86.4	109.495	75.7244	58.7815	109.61	58.8391	0.494906	0.610164	0.724372	0.781476	0.839105	20_06/17: 1249_15
	16			97	67.6667	53	64	-3.72	0.024234	65.6	99.4093	68.7494	53.3671	99.5139	53.4194	2.40928	2.51392	1.0827	0.367089	0.419409	20_06/17: 2216_16
	17			106	75.3333	60	77	-3.565	0.028297	73.1	106.159	73.4174	56.9907	106.271	57.0465	0.159062	0.270808	1.91596	3.00935	2.95347	20_06/18: 0906_17
	18			104	71.3333	55	72	-3.871	0.0208375	70.5	111.171	76.8837	59.6814	111.288	59.7399	7.17124	7.28826	5.55036	4.6814	4.73991	20_06/18: 1244_18
	19			106	78.6667	65	67	-3.767	0.0231213	70.7	108.491	75.0303	58.2427	108.606	58.2998	2.49137	2.60557	3.63632	6.75726	6.70016	20_06/19: 1120_19
	20			105	71.6667	55	67	-3.658	0.025784	68.6	102.223	70.6952	54.8775	102.33	54.9313	2.77715	2.66955	0.971497	0.122471	0.0686694	20_06/19: 2055_20
	21			104	72	56	69	-3.532	0.0292464	71.7	103.162	71.3447	55.3817	103.271	55.436	0.837939	0.729347	0.65529	0.618262	0.563966	20_06/23: 1635_21
No. 6	1	Male	46/21.8	125	89.6667	72	67	-3.124	0.0439809	73	125	89.7	72	125.1	72.05	1.42109e-14	0.1	0.0333333	1.42109e-14	0.05	20_06/19: 1114_01	Initial setting
	2			117	89	75	66	-2.953	0.0521829	70.5	114.111	81.8863	65.7281	114.203	65.7738	2.88869	2.7974	7.11372	9.27189	9.22624	20_06/19: 1118_02
	3			125	95	80	61	-3.726	0.024089	60.9	124.376	89.2522	71.6405	124.475	71.6903	0.62409	0.524589	5.74785	8.35948	8.30973	20_06/19: 1245_03
	4			123	94.3333	80	56	-3.34	0.035437	65.6	120.095	86.1805	69.175	120.191	69.223	2.90458	2.80851	8.15286	10.825	10.777	20_06/19: 1449_04
	5			126	91.3333	74	65	-3.34	0.035437	66.4	121.56	87.2315	70.0186	121.657	70.0672	4.44	4.34276	4.10188	3.98144	3.93282	20_06/19: 1642_05
	6			140	106	89	65	-3.62	0.0267827	68.7	136.314	97.8191	78.517	136.423	78.5716	3.68569	3.57664	8.18085	10.483	10.4284	20_06/19: 1749_06
	7			117	88.3333	74	77	-2.834	0.0587773	74.8	116.192	83.3796	66.9268	116.285	66.9733	0.80764	0.714686	4.9537	7.0732	7.02672	20_06/21: 1452_07
	8			130	93.3333	75	61	-3.318	0.0362252	68.5	124.578	89.3975	71.7572	124.678	71.807	5.4215	5.32184	3.93581	3.24279	3.19296	20_06/21: 2155_08
	9			140	96	74	63	-3.522	0.0295403	69.2	133.589	95.8637	76.9474	133.696	77.0009	6.41073	6.30386	0.13634	2.94742	3.00085	20_06/21: 2332_09
	10			128	96	80	63	-3.173	0.0418778	70.2	122.091	87.6124	70.3244	122.189	70.3732	5.9091	5.81142	8.38757	9.67564	9.6268	20_06/22: 0008_10
	11			129	97	81	65	-3.45	0.0317456	65.8	124.429	89.2901	71.671	124.528	71.7208	4.57114	4.4716	7.70985	9.32898	9.27921	20_06/23: 0452_11
	12			119	88.3333	73	68	-3.246	0.0389296	69.2	123.121	88.3513	70.9175	123.219	70.9667	4.1206	4.2191	0.0180121	2.08253	2.03328	20_07/06: 2058_12
	13			109	81.6667	68	66	-2.776	0.0622872	70.1	106.663	76.5413	61.4379	106.748	61.4805	2.33705	2.25172	5.12533	6.56214	6.51947	20_07/06: 2340_13
	14			117	85.6667	70	63	-3.079	0.0460052	65.4	110.373	79.2038	63.575	110.461	63.6191	6.62682	6.53852	6.46287	6.42505	6.3809	20_07/07: 0013_14
	15			123	87.6667	70	72	-3.157	0.0425532	70.8	122.514	87.9157	70.5678	122.612	70.6168	0.486494	0.388484	0.249025	0.567779	0.616785	20_07/07: 0044_15
	16			121	90.3333	75	69	-3.191	0.0411307	65.7	114.913	82.4614	66.1898	115.005	66.2357	6.08723	5.9953	7.87193	8.81024	8.76428	20_07/07: 0048_16
	17			120	90.6667	76	69	-3.129	0.0437615	68.3	117.139	84.0591	67.4722	117.233	67.5191	2.86076	2.76705	6.60755	8.5278	8.48094	20_07/07: 0120_17
	18			120	92.6667	79	71	-3.127	0.0438491	69.4	118.95	85.3583	68.515	119.045	68.5626	1.05026	0.955105	7.30834	10.485	10.4374	20_07/07: 0132_18
	19			121	91	76	69	-3.042	0.0477393	69.2	115.383	82.7988	66.4605	115.475	66.5067	5.6171	5.5248	8.20123	9.53945	9.4933	20_07/07: 0149_19
No. 7	1	Female	53/23.1	110	82	68	51	-3.376	0.0341839	49	110	82	68	110	68	1.42109e-14	0	0	0	0	20_05/24: 1600_01	Initial setting
	2			106	82	70	51	-3.1	0.0450492	52.1	107.397	80.0598	66.3911	107.397	66.3911	1.39735	1.39735	1.94015	3.60891	3.60891	20_05/24: 1830_02
	3			120	89.3333	74	55	-3.356	0.0348745	53.2	118.721	88.5012	73.3912	118.721	73.3912	1.27894	1.27894	0.832182	0.608802	0.608802	20_05/25: 0840_03
	4			108	86.6667	76	52	-3.075	0.0461896	55.5	113.483	84.5967	70.1534	113.483	70.1534	5.48338	5.48338	2.06996	5.84664	5.84664	20_05/25: 1145_04
	5			104	77.3333	64	55	-3.045	0.0475963	54.7	110.756	82.5639	68.4676	110.756	68.4676	6.75639	6.75639	5.23052	4.46759	4.46759	20_05/25: 1548_05
	6			103	75.6667	62	55	-2.674	0.0689758	56.4	100.285	74.7577	61.9942	100.285	61.9942	2.7153	2.7153	0.908982	0.00582261	0.00582261	20_05/25: 1710_06
	7			114	82.6667	67	51	-3.176	0.0417523	53.4	112.776	84.0692	69.7159	112.776	69.7159	1.2242	1.2242	1.40257	2.71595	2.71595	20_05/25: 1757_07
	8			105	73.6667	58	56	-2.902	0.0549133	55.3	106.713	79.5496	65.9679	106.713	65.9679	1.71285	1.71285	5.88291	7.96794	7.96794	20_05/25: 1933_08
	9			100	77.3333	66	57	-2.833	0.0588361	56	105.494	78.6412	65.2146	105.494	65.2146	5.49425	5.49425	1.30783	0.785376	0.785376	20_05/26: 0648_09
	10			97	70.3333	57	48	-2.82	0.0596059	50	93.7591	69.8931	57.9602	93.7591	57.9602	3.24093	3.24093	0.44021	0.960151	0.960151	20_05/26: 1104_10
	11			98	73.3333	61	54	-2.47	0.0845849	56.7	93.1267	69.4217	57.5692	93.1267	57.5692	4.87331	4.87331	3.91162	3.43077	3.43077	20_05/26: 1418_11
	12			109	72.3333	54	58	-2.59	0.07502	58.2	100.234	74.7202	61.9631	100.234	61.9631	8.76557	8.76557	2.38688	7.9631	7.9631	20_05/26: 2037_12
	13			114	82.6667	67	59	-2.867	0.0568693	57	108.667	81.0061	67.1758	108.667	67.1758	5.33324	5.33324	1.66054	0.175815	0.175815	20_05/27: 0652_13
	14			107	81	68	53	-2.9	0.0550232	54.5	105.097	78.3447	64.9688	105.097	64.9688	1.9034	1.9034	2.65526	3.03119	3.03119	20_05/27: 0959_14
	15			113	81	65	59	-2.861	0.0572115	56.8	108.059	80.553	66.8	108.059	66.8	4.94115	4.94115	0.447035	1.80002	1.80002	20_05/27: 1230_15
	16			101	77.6667	66	51	-2.9	0.0550232	51.7	99.6971	74.3197	61.631	99.6971	61.631	1.30286	1.30286	3.34698	4.36904	4.36904	20_05/27: 1508_16
	17			102	76.6667	64	58	-2.84	0.0584257	57	107.643	80.2433	66.5432	107.643	66.5432	5.64339	5.64339	3.57659	2.54319	2.54319	20_05/27: 1752_17
	18			100	72.6667	59	60	-2.567	0.0767655	60.1	102.588	76.4743	63.4177	102.588	63.4177	2.58751	2.58751	3.80766	4.41774	4.41774	20_05/27: 2022_18
	19			94	71.3333	60	60	-2.24	0.106459	61.2	91.1578	67.954	56.3521	91.1578	56.3521	2.84225	2.84225	3.37937	3.64794	3.64794	20_05/28: 0559_19
	20			108	79.3333	65	61	-2.662	0.0698085	62	109.747	81.8116	67.8438	109.747	67.8438	1.74732	1.74732	2.4783	2.8438	2.8438	20_05/28: 0911_20
	21			100	76	64	65	-2.407	0.0900851	64.8	103.716	77.3155	64.1153	103.716	64.1153	3.71588	3.71588	1.31548	0.115272	0.115272	20_05/28: 2100_21
No. 8	1	Male	67/24.9	142	99.3333	78	68	-2.83	0.0590129	65.7	142	99.3	78	141.9	77.95	0	0.1	0.0333333	0	0.05	20_06/13: 1647_01	Initial setting
	2			136	98.6667	80	69	-2.66	0.0699482	65	132.048	92.3405	72.5334	131.955	72.4869	3.95209	4.04508	6.32612	7.46664	7.51314	20_06/13: 1654_02
	3			146	103.333	82	67	-3.05	0.0473589	66.3	154.436	107.997	84.8313	154.328	84.7769	8.43648	8.32773	4.66345	2.83131	2.77693	20_06/14: 0956_03
	4			148	102	79	72	-2.74	0.0645703	73.4	153.597	107.41	84.3703	153.489	84.3162	5.59715	5.48898	5.40984	5.37027	5.31618	20_06/14: 1845_04
	5			154	104.667	80	68	-3.04	0.0478349	69	160.199	112.026	87.9965	160.086	87.9401	6.19878	6.08597	7.35967	7.99651	7.94011	20_06/14: 2028_05
	6			137	97.6667	78	69	-2.56	0.0773047	69.4	135.686	94.8849	74.5319	135.591	74.4841	1.31371	1.40926	2.78182	3.46809	3.51587	20_06/15: 1230_06
	7			145	101	79	72	-2.53	0.079659	71.4	137.961	96.4753	75.7812	137.864	75.7326	7.03934	7.13649	4.52469	3.21879	3.26737	20_06/15: 2218_07
	8			129	94.3333	77	73	-2.4	0.090718	72.8	133.438	93.3126	73.2969	133.344	73.2499	4.43789	4.34392	1.02078	3.70313	3.75012	20_06/16: 2223_08
	9			123	92.3333	77	75	-2.37	0.0934807	73.8	133.58	93.4119	73.3749	133.486	73.3279	10.5799	10.4859	1.07855	3.6251	3.67214	20_06/17: 0827_09
	10			138	97.3333	77	73	-2.436	0.0875102	73.6	136.928	95.753	75.2139	136.831	75.1656	1.0722	1.16863	1.5803	1.78614	1.83435	20_06/17: 2000_10
	11			136	100	82	66	-2.673	0.0690448	65.5	133.714	93.5056	73.4485	133.62	73.4014	2.28603	2.38019	6.49438	8.55148	8.59856	20_06/18: 0019_11
	12			133	92.3333	72	69	-2.426	0.0883897	70.8	131.178	91.7321	72.0555	131.085	72.0093	1.82212	1.9145	0.601199	0.0554528	0.00926344	20_06/18: 06:00_12
	13			147	102.333	80	69	-3.01	0.0492917	66.4	152.641	106.741	83.845	152.533	83.7913	5.64097	5.53348	4.40785	3.84504	3.79129	20_06/20: 1039_13
	14			142	100.667	80	68	-2.796	0.0610538	68.1	145.419	101.691	79.878	145.316	79.8268	3.41889	3.31648	1.02415	0.122019	0.173223	20_06/21: 0000_14
	15			134	95.3333	76	67	-2.501	0.082003	68.8	131.413	91.8966	72.1847	131.321	72.1384	2.5869	2.67944	3.43671	3.81534	3.86161	20_06/21: 06:30_15
	16			133	90.3333	69	72	-2.355	0.0948935	70.1	126.08	88.1671	69.2551	125.991	69.2107	6.92021	7.009	2.16627	0.255095	0.2107	20_06/21: 0830_16
	17			135	99.6667	82	75	-2.55	0.0780817	72.2	140.609	98.3275	77.2361	140.51	77.1866	5.60926	5.51024	1.33921	4.76393	4.81344	20_06/21: 10:05_17
	18			139	93	70	68	-2.561	0.0772275	70.2	137.304	96.0161	75.4205	137.207	75.3722	1.69599	1.79268	3.01612	5.42051	5.37217	20_06/21: 12:00_18
	19			148	104.667	83	66	-3.075	0.0461896	65.8	154.528	108.061	84.8816	154.419	84.8272	6.52813	6.41931	3.3942	1.88165	1.82724	20_06/21: 17:55_19
	20			132	89.3333	68	80	-2.083	0.124556	80.1	127.426	89.1085	69.9946	127.336	69.9497	4.57392	4.66366	0.224814	1.99461	1.94974	20_06/22: 0919_20
No. 9	1	Male	67/27.3	118	88	73	62	-2.39	0.0916297	62.3	118	88	73	118	73	1.42109e-14	5.68434e-14	1.42109e-14	0	2.84217e-14	20_05/24: 1600_01	Initial setting
	2			126	89.3333	71	63	-2.44	0.0871609	64.2	124.143	92.5809	76.8001	124.143	76.8001	1.85738	1.85738	3.24761	5.8001	5.8001	20_05/24: 1830_02
	3			140	95.3333	73	61	-2.81	0.060205	62	138.068	102.966	85.4152	138.068	85.4152	1.93167	1.93167	7.63288	12.4152	12.4152	20_05/25: 0840_03
	4			137	95.6667	75	63	-2.63	0.0720785	64.3	134.018	99.9455	82.9094	134.018	82.9094	2.98211	2.98211	4.27888	7.90937	7.90937	20_05/25: 1145_04
	5			135	94.3333	74	64	-2.72	0.0658748	63.9	137.742	102.723	85.2132	137.742	85.2132	2.74182	2.74182	8.38938	11.2132	11.2132	20_05/25: 1548_05
	6			125	91.6667	75	64	-2.56	0.0773047	61.4	124.567	92.8977	77.0629	124.567	77.0629	0.432601	0.432601	1.23105	2.06288	2.06288	20_05/25: 1710_06
	7			135	95.6667	76	65	-2.7	0.0672055	65	139.083	103.723	86.0427	139.083	86.0427	4.08272	4.08272	8.05604	10.0427	10.0427	20_05/25: 1757_07
	8			108	80	66	77	-1.96	0.140858	73.2	113.701	84.7938	70.3403	113.701	70.3403	5.70072	5.70072	4.79376	4.34028	4.34028	20_05/25: 1933_08
	9			135	97	78	57	-2.98	0.0507928	58.6	138.392	103.207	85.6152	138.392	85.6152	3.39167	3.39167	6.20734	7.61518	7.61518	20_05/26: 0648_09
	10			137	97	77	66	-2.71	0.0665368	62.5	134.229	100.103	83.0398	134.229	83.0398	2.7713	2.7713	3.10276	6.03979	6.03979	20_05/26: 1104_10
	11			125	89	71	65	-2.5	0.082085	62.2	123.233	91.9025	76.2373	123.233	76.2373	1.76716	1.76716	2.90246	5.23726	5.23726	20_05/26: 1418_11
	12			125	95.6667	81	75	-2.18	0.113042	69.7	120.416	89.802	74.4948	120.416	74.4948	4.58369	4.58369	5.86467	6.50516	6.50516	20_05/26: 2037_12
	13			113	85.6667	72	61	-2.32	0.0982736	61.9	113.808	84.8741	70.407	113.808	70.407	0.808498	0.808498	0.792532	1.59305	1.59305	20_05/27: 0652_13
	14			120	86.6667	70	62	-2.45	0.0862936	61.5	119.409	89.0508	73.8717	119.409	73.8717	0.590945	0.590945	2.38415	3.8717	3.8717	20_05/27: 0959_14
	15			114	83.3333	68	67	-2.17	0.114178	64.7	111.265	82.9776	68.8337	111.265	68.8337	2.73462	2.73462	0.355758	0.83367	0.83367	20_05/27: 1230_15
	16			121	87.6667	71	59	-2.52	0.0804596	60.5	120.824	90.1058	74.7468	120.824	74.7468	0.176343	0.176343	2.43911	3.74684	3.74684	20_05/27: 1508_16
	17			110	81.3333	67	65	-2.32	0.0982736	60.5	111.234	82.9545	68.8145	111.234	68.8145	1.23448	1.23448	1.62119	1.81455	1.81455	20_05/27: 1752_17
	18			110	81.3333	67	69	-2.13	0.118837	68.5	115.629	86.2317	71.5331	115.629	71.5331	5.62886	5.62886	4.89836	4.53311	4.53311	20_05/27: 2022_18
	19			129	98.3333	83	57	-2.85	0.0578443	59.6	134.613	100.389	83.2776	134.613	83.2776	5.61305	5.61305	2.05606	0.277568	0.277568	20_05/28: 0559_19
	20			136	100	82	69	-2.6	0.0742736	67.8	139.701	104.184	86.4251	139.701	86.4251	3.70087	3.70087	4.1837	4.42511	4.42511	20_05/28: 0911_20
No. 10	1	Female	71/20.6	117	87	72	72	-2.91	0.0544757	72	117	87	72	117	72	1.42109e-14	0	0	0	0	19_12/01: 1600_01	Initial setting
	2			124	93.3333	78	74	-2.8	0.0608101	74	115.704	86.0367	71.2027	115.704	71.2027	8.29553	8.29553	7.29668	6.79725	6.79725	19_12/01: 19:00_02
	3			116	87.3333	73	79	-2.41	0.0898153	79	106.317	79.0566	65.4261	106.317	65.4261	9.68256	9.68256	8.27678	7.57388	7.57388	19_12/02: 0800_03
	4			111	86.3333	74	72	-2.7	0.0672055	75	113.08	84.0851	69.5876	113.08	69.5876	2.0799	2.0799	2.24828	4.41237	4.41237	19_12/02: 19:00_04
	5			120	90.6667	76	74	-3.01	0.0492917	76	127.744	94.9891	78.6117	127.744	78.6117	7.74399	7.74399	4.32245	2.61168	2.61168	19_12/03: 1000_05
	6			125	93.6667	78	72	-3.05	0.0473589	72	122.629	91.1856	75.4639	122.629	75.4639	2.37113	2.37113	2.4811	2.53608	2.53608	19_12/03: 1600_06
	7			124	90.6667	74	70	-3.22	0.0399551	70	125.868	93.5939	77.457	125.868	77.457	1.8677	1.8677	2.92726	3.45704	3.45704	19_12/03: 1830_07
	8			122	90	74	74	-2.88	0.0561348	74	119.01	88.4948	73.2371	119.01	73.2371	2.98969	2.98969	1.50515	0.762887	0.762887	19_12/04: 1530_08
	9			124	92.6667	77	72	-2.44	0.0871609	70	123.891	91.7364	75.6589	123.891	75.6589	0.108527	0.108527	0.930233	1.34109	1.34109	19_12/04: 0930_09
	10			115	85	70	71	-2.24	0.106459	73	118.611	87.8264	72.4341	118.611	72.4341	3.61085	3.61085	2.82636	2.43411	2.43411	19_12/04: 1330_10
	11			135	98.3333	80	71	-2.7	0.0672055	70	137.093	101.512	83.7209	137.093	83.7209	2.09302	2.09302	3.17829	3.72093	3.72093	19_12/06: 1740_11
	12			114	82	66	71	-2.15	0.116484	73	113.845	84.2976	69.5238	113.845	69.5238	0.154762	0.154762	2.29762	3.52381	3.52381	19_12/07: 07:30_12
	13			111	82.3333	68	65	-2.35	0.0953692	65	114.927	85.6813	71.0117	115.02	71.0585	3.9269	4.02034	3.34794	3.01174	3.05846	19_12/07: 1900_13
	14			123	90.3333	74	63	-2.8	0.0608101	61	128.507	95.806	79.403	128.612	79.4552	5.50746	5.61194	5.47264	5.40299	5.45522	19_12/08: 1000_14
	15			120	96	84	70	-2.35	0.0953692	69	121.999	90.954	75.3817	122.099	75.4313	1.99933	2.09851	5.04603	8.6183	8.56871	19_12/08: 1900_15
	16			122	87.3333	70	66	-2.6	0.0742736	64	125.197	93.3379	77.3575	125.299	77.4084	3.19697	3.29875	6.00457	7.35747	7.40837	19_12/08: 20:30_16
	17			124	92.6667	77	67	-2.32	0.0982736	69	120.442	89.7929	74.4194	120.54	74.4683	3.55811	3.46019	2.87381	2.58062	2.53166	19_12/11: 07:15_17
	18			130	96.6667	80	62	-2.74	0.0645703	63	129.877	96.8269	80.2491	129.982	80.3019	0.123195	0.0176046	0.160187	0.249082	0.301878	19_12/11: 20:15_18
No. 11	1	Male	72/24.9	134	95.3333	76	68	-3.58	0.0278757	68	134	95.3	76	133.9	75.95	0	0.1	0.0333333	0	0.05	19_11/29: 1400_01	Initial setting
	2			143	101.667	81	63	-3.7	0.0247235	65	132.382	94.1491	75.0822	132.283	75.0328	10.6183	10.7171	7.5176	5.91784	5.96724	19_11/29: 1530_02
	3			147	101.667	79	76	-3.57	0.0281559	76	149.346	106.214	84.7039	149.235	84.6482	2.34637	2.23492	4.54758	5.70391	5.64818	19_11/29: 1900_03
	4			153	107	84	65	-4.21	0.0148464	68	157.581	112.071	89.3743	157.463	89.3155	4.58101	4.46341	5.07067	5.3743	5.3155	19_11/30: 0900_04
	5			149	108.333	88	60	-4.68	0.00927901	56	144.26	102.597	81.8193	144.153	81.7654	4.73973	4.84739	5.73629	6.18074	6.23457	19_11/30: 14:00_05
	6			142	106.667	89	62	-4.32	0.0132999	62	147.431	104.852	83.6175	147.321	83.5625	5.43082	5.3208	1.81474	5.38252	5.43753	19_11/30: 14:20_06
	7			157	115.667	95	73	-3.92	0.0198411	72	155.357	110.489	88.113	155.241	88.0551	1.64279	1.75872	5.17754	6.88695	6.94492	19_11/30: 20:00_07
	8			143	108.333	91	65	-3.96	0.0190631	65	141.684	100.765	80.3582	141.578	80.3053	1.31581	1.42154	7.56838	10.6418	10.6947	19_12/01: 0830_08
	9			147	107	87	65	-4.2	0.0149956	65	150.271	106.872	85.2284	150.159	85.1723	3.27111	3.15897	0.128081	1.77161	1.82768	19_12/01: 12:00_09
	10			135	96.3333	77	67	-3.58	0.0278757	67	132.029	93.8985	74.8824	131.931	74.8331	2.97059	3.06912	2.4348	2.11765	2.16691	19_12/01: 17:00_10
	11			128	93.3333	76	72	-2.51	0.0812682	72	128	93.3	76	127.9	75.95	0	0.1	0.0333333	1.42109e-14	0.05	19_12/02: 1200_11	2nd stting
	12			158	110.667	87	61	-4	0.0183156	57	161.487	117.709	95.8831	161.361	95.8201	3.48738	3.36122	7.0425	8.88313	8.82005	19_12/02: 1500_12
	13			150	106	84	66	-3.24	0.0391639	66	151.458	110.399	89.9283	151.34	89.8691	1.45817	1.33984	4.3988	5.92829	5.86912	19_12/02: 1900_13
	14			142	106	88	55	-3.75	0.0235177	55	146.082	106.48	86.7364	145.968	86.6793	4.08234	3.96821	0.480329	1.26361	1.32068	19_12/03: 0700_14
	15			148	106.667	86	62	-3.41	0.0330412	59	142.498	103.868	84.6085	142.387	84.5528	5.50155	5.61288	2.79866	1.39154	1.44721	19_12/03: 1300_15
	16			142	102	82	60	-3.31	0.0365162	60	140.664	102.531	83.5193	140.554	83.4643	1.33599	1.44588	0.530876	1.51926	1.46431	19_12/03: 1500_16
	17			122	92	77	61	-3.03	0.0483156	59	126.619	92.2933	75.1799	126.52	75.1305	4.61886	4.51994	0.293277	1.82005	1.86951	19_12/03: 1800_17
	18			118	88	73	74	-2.44	0.0871609	70	120.974	88.1786	71.8282	120.879	71.781	2.97388	2.87937	0.178619	1.17176	1.21901	19_12/04: 1500_18
	19			125	92.3333	76	63	-2.9	0.0550232	62	127.348	92.825	75.6131	127.249	75.5634	2.34838	2.24889	0.4917	0.386897	0.436642	19_12/05: 0700_19
	20			151	112.333	93	55	-3.72	0.024234	56	147.548	107.549	87.6069	147.433	87.5493	3.45153	3.5668	4.78433	5.39309	5.45073	19_12/06: 0700_20
	21			128	90	71	67	-3.27	0.0380064	67	128	90	71	128	71	0	5.68434e-14	1.42109e-14	0	2.84217e-14	19_12/06:1330_21	3rd setting
	22			139	101.667	83	63	-3.54	0.0290133	66	136.501	95.977	75.7152	136.501	75.7152	2.49938	2.49938	5.68967	7.28481	7.28481	19_12/06: 1400_22
	23			147	107.667	88	58	-3.95	0.0192547	60	138.464	97.3573	76.8041	138.464	76.8041	8.53635	8.53635	10.3094	11.1959	11.1959	19_12/06: 1730_23
	24			123	93	78	70	-3.24	0.0391639	66	124.933	87.8434	69.2986	124.933	69.2986	1.93277	1.93277	5.15665	8.70136	8.70136	19_12/07: 0700_24
	25			125	95	80	71	-3.38	0.0340475	62	122.432	86.0852	67.9116	122.432	67.9116	2.56776	2.56776	8.91483	12.0884	12.0884	19_12/07: 1445_25
	27			140	106.667	90	60	-3.89	0.0204453	61	138.633	97.4764	76.898	138.633	76.898	1.36693	1.36693	9.19029	13.102	13.102	19_12/07: 1730_26
	27			150	105.333	83	63	-4.4	0.0122773	60	154.238	108.449	85.5539	154.238	85.5539	4.23798	4.23798	3.11525	2.55388	2.55388	19_12/08: 1015_27
	28			146	107.333	88	63	-3.81	0.0221482	67	149.138	104.862	82.7248	149.138	82.7248	3.13761	3.13761	2.47095	5.27523	5.27523	19_12/08: 1530_28
	29			146	107.333	88	63	-3.81	0.0221482	65	144.686	101.732	80.2554	144.686	80.2554	1.31425	1.31425	5.60117	7.74463	7.74463	19_12/09: 1310_29
	30			135	97	78	64	-3.54	0.0290133	65	134.432	94.5228	74.568	134.432	74.568	0.567575	0.567575	2.4772	3.43201	3.43201	19_12/09: 1830_30
	31			151	109	88	74	-3.4	0.0333733	75	148.98	104.751	82.6373	148.98	82.6373	2.02013	2.02013	4.24853	5.36273	5.36273	19_12/09: 2100_31
	32			114	82	66	60	-3	0.0497871	63	110.42	77.6393	61.2488	110.42	61.2488	3.57962	3.57962	4.36067	4.7512	4.7512	19_12/11: 0700_32
	33			147	112.333	95	76	-3.21	0.0403566	77	144.405	101.535	80.0998	144.405	80.0998	2.59469	2.59469	10.7983	14.9002	14.9002	19_12/11: 2000_33
	34			141	107	90	76	-3.25	0.0387742	76	144.306	101.465	80.0447	144.306	80.0447	3.30599	3.30599	5.53485	9.95527	9.95527	19_12/13: 0830_34
	35			142	104	85	67	-3.7	0.0247235	65	140.508	98.795	77.9383	140.508	77.9383	1.49153	1.49153	5.20498	7.06171	7.06171	19_12/21: 1200_35
	36			150	112	93	67	-3.77	0.0230521	67	147.572	103.761	81.8563	147.572	81.8563	2.42813	2.42813	8.23853	11.1437	11.1437	19_12/25: 1715_36
	37			152	111.333	91	66	-3.89	0.0204453	66	149.996	105.466	83.2012	149.996	83.2012	2.00356	2.00356	5.86709	7.79885	7.79885	19_12/27: 1130_37
	38			121	87	70	65	-3.3	0.0368832	64	123.39	86.7589	68.4431	123.39	68.4431	2.39039	2.39039	0.241134	1.55689	1.55689	19_12/29: 1300_38
	39			152	106	83	71	-3.78	0.0228227	70	154.589	108.695	85.7483	154.589	85.7483	2.58853	2.58853	2.69506	2.74832	2.74832	20_01/07: 1930_39
	40			133	92.3333	72	63	-3.48	0.0308074	65	132.154	92.9207	73.3041	132.154	73.3041	0.846091	0.846091	0.587384	1.30412	1.30412	20_01/09: 1505_40
	41			128	89.3333	70	59	-3.65	0.0259911	59	125.815	88.4636	69.788	125.815	69.788	2.18504	2.18504	0.869688	0.212013	0.212013	20_01/10: 1130_41
	42			117	85	69	58	-3.41	0.0330412	60	119.534	84.0477	66.3043	119.534	66.3043	2.53444	2.53444	0.952348	2.69574	2.69574	20_01/10: 1600_42
	43			115	79.6667	62	61	-3.08	0.0459593	63	113.365	79.7097	62.8821	113.365	62.8821	1.63508	1.63508	0.0430417	0.882103	0.882103	20_01/11: 0945_43
	44			131	93	74	69	-3.29	0.0372538	68	130.705	91.902	72.5004	130.705	72.5004	0.294993	0.294993	1.09804	1.49957	1.49957	20_01/18: 1120_44
	45			121	89	73	63	-3.13	0.0437178	66	120.691	84.861	66.9459	120.691	66.9459	0.308777	0.308777	4.13898	6.05409	6.05409	20_01/18: 1640_45
	46			144	105.333	86	68	-3.77	0.0230521	65	143.167	100.664	79.4128	143.167	79.4128	0.833265	0.833265	4.66922	6.5872	6.5872	20_01/19: 0930_46
	47			129	96.3333	80	60	-3.65	0.0259911	62	132.212	92.9618	73.3365	132.212	73.3365	3.21233	3.21233	3.37154	6.66347	6.66347	20_01/21: 1720_47
	48			132	89.3333	68	67	-3.6	0.0273237	64	134.608	94.646	74.6652	134.608	74.6652	2.6077	2.6077	5.3127	6.66521	6.66521	20_01/22: 1235_48
	49			133	97.6667	80	62	-3.69	0.024972	63	135.817	95.4964	75.336	135.817	75.336	2.81706	2.81706	2.1703	4.66397	4.66397	20_01/22: 1640_49
	50			126	88	69	57	-3.68	0.025223	60	128.999	90.7025	71.5542	128.999	71.5542	2.99904	2.99904	2.70245	2.55416	2.55416	20_01/23: 1450_50
	51			148	102.667	80	59	-4.15	0.0157644	60	145.474	102.287	80.6929	145.474	80.6929	2.52554	2.52554	0.379935	0.692866	0.692866	20_01/24: 0825_51
	52			129	92.3333	74	67	-3.17	0.0420036	70	129.642	91.1543	71.9106	129.642	71.9106	0.6417	0.6417	1.17901	2.08937	2.08937	20_01/24: 1515_52
	53			120	87.3333	71	74	-2.79	0.0614212	76	123.881	87.1039	68.7153	123.881	68.7153	3.88114	3.88114	0.229403	2.28468	2.28468	20_01/25: 1320_53
	54			144	102.667	82	64	-3.88	0.0206508	63	142.81	100.414	79.2151	142.81	79.2151	1.18965	1.18965	2.25314	2.78488	2.78488	20_01/25: 1615_54
	55			136	94	73	60	-3.92	0.0198411	61	139.702	98.2281	77.4911	139.702	77.4911	3.70222	3.70222	4.22813	4.49108	4.49108	20_01/26: 1525_55
	56			135	97	78	62	-3.54	0.0290133	65	134.432	94.5228	74.568	134.432	74.568	0.567575	0.567575	2.4772	3.43201	3.43201	20_01/26: 1645_56
	57			159	107.667	82	61	-4.27	0.0139818	63	157.165	110.507	87.1775	157.165	87.1775	1.835	1.835	2.83997	5.17746	5.17746	20_01/27: 1425_57
	58			123	87.6667	70	59	-3.43	0.0323869	60	120.236	84.5406	66.6931	120.236	66.6931	2.76448	2.76448	3.12607	3.30686	3.30686	20_02/23: 1320_58
	59			129	91.6667	73	61	-3.61	0.0270518	60	126.545	88.9771	70.1931	126.545	70.1931	2.45474	2.45474	2.68953	2.80693	2.80693	20_02/27: 1415_59
	60			145	101	79	59	-4.13	0.0160829	59	142.36	100.097	78.9656	142.36	78.9656	2.63951	2.63951	0.90278	0.0344151	0.0344151	20_03/01: 0950_60
	61			134	91.3333	70	63	-3.71	0.0244775	62	134.386	94.4899	74.5421	134.386	74.5421	0.385686	0.385686	3.1566	4.54206	4.54206	20_03/02: 1230_61
	62			119	86.3333	70	64	-3.25	0.0387742	64	121.521	85.4443	67.4061	121.521	67.4061	2.52084	2.52084	0.888995	2.59391	2.59391	20_03/04: 1235_62
	63			144	96	72	59	-4.3	0.0135686	58	145.708	102.451	80.8225	145.708	80.8225	1.70816	1.70816	6.45105	8.82249	8.82249	20_03/21: 0850_63
	64			147	103	81	59	-4.54	0.0106734	59	156.493	110.034	86.8048	156.493	86.8048	9.49313	9.49313	7.03423	5.80478	5.80478	20_03/27: 1730_64
No. 12	1	Female	72/19.7	115	84.3333	69	71	-2.64	0.0713613	77.8	115	84.3	69	114.9	68.95	0	0.1	0.0333333	0	0.05	20_06/06: 1345_01	Initial setting
	2			106	80	67	71	-2.6	0.0742736	74.9	109.036	79.928	65.4215	108.941	65.3741	3.03589	2.94108	0.0719502	1.57846	1.62587	20_06/06: 1349_02
	3			106	78.6667	65	69	-2.75	0.0639279	70	107.782	79.0087	64.669	107.688	64.6222	1.78171	1.68798	0.342009	0.330977	0.377838	20_06/06: 1533_03
	4			124	90.6667	74	68	-3.18	0.0415857	69.4	123.567	90.5797	74.1399	123.459	74.0862	0.433454	0.540903	0.087016	0.139928	0.086203	20_06/06: 1750_04
	5			126	95.3333	80	62	-3.54	0.0290133	65.5	129.825	95.1675	77.8951	129.712	77.8387	3.82516	3.71227	0.165844	2.1049	2.16135	20_06/07: 0605_05
	6			123	89	72	66	-3.06	0.0468877	68.5	117.362	86.0312	70.417	117.26	70.366	5.63832	5.74037	2.96879	1.58299	1.63402	20_06/07: 1318_06
	7			112	74.6667	56	71	-3	0.0497871	66.2	111.197	81.5123	66.7183	111.1	66.6699	0.802875	0.899568	6.84566	10.7183	10.6699	20_06/07: 2001_07
	8			130	90	70	63	-3.48	0.0308074	66.6	129.768	95.1256	77.8608	129.655	77.8044	0.231947	0.344789	5.12563	7.86083	7.80441	20_06/08: 0808_08
	9			128	89.3333	70	70	-2.96	0.0518189	72.4	119.99	87.9578	71.9939	119.886	71.9418	8.01013	8.11447	1.37554	1.99392	1.94175	20_06/08: 1541_09
	10			111	76.3333	59	72	-2.55	0.0780817	70.6	100.8	73.8906	60.4798	100.712	60.436	10.2003	10.288	2.44278	1.47981	1.43599	20_06/08: 2021_10
	11			120	87.3333	71	67	-3.07	0.0464212	65.1	111.901	82.0282	67.1406	111.804	67.0919	8.09907	8.19638	5.30509	3.85944	3.9081	20_06/09: 0437_11
	12			109	81	67	70	-2.62	0.0728029	73.6	107.968	79.1449	64.7806	107.874	64.7336	1.03241	1.12629	1.85506	2.21944	2.26639	20_06/09: 1622_12
	13			115	81	64	71	-2.5	0.082085	78.4	109.741	80.4452	65.8448	109.646	65.7971	5.25863	5.35405	0.554803	1.84482	1.79711	20_06/09: 1923_13
	14			130	94.6667	77	66	-3.81	0.0221482	63.8	136.101	99.7676	81.6603	135.982	81.6012	6.10058	5.98223	5.10097	4.66035	4.60117	20_06/10: 0532_14
	15			128	92	74	65	-3.44	0.0320647	64.2	123.654	90.6437	74.1923	123.546	74.1386	4.34611	4.45363	1.35632	0.192335	0.138572	20_06/10: 0946_15
	16			115	81	64	69	-2.63	0.0720785	74.2	109.263	80.0947	65.5579	109.168	65.5104	5.73679	5.8318	0.905314	1.55793	1.51042	20_06/11: 0808_16
	17			116	84	68	67	-2.96	0.0518189	67.7	112.2	82.2478	67.3203	112.103	67.2715	3.79952	3.89709	1.75217	0.679715	0.728498	20_06/11: 2013_17
	18			139	99	79	71	-3.38	0.0340475	73.1	138.34	101.409	83.0041	138.22	82.944	0.659802	0.780098	2.40938	4.00412	3.94397	20_06/11: 2205_18
No. 13	1	Male	72/26.7	139	98	78	66	-2.52	0.0804596	65.9	139	98	78	138	77.5	0	1	0	0	0.5	20_5/16: 1010_01	Initial setting
	2			139	98	78	66	-2.45	0.0862936	64.6	132	94	74	134	75	7	5	4	4	3	20_5/16: 1200_02
	3			159	110	85	63	-2.67	0.0692522	68.2	153	108	86	152	85.5	6	7	2	1	0.5	20_5/16: 1425_03
	4			145	101	80	70	-3.146	0.0430239	68.3	148	109	89	149	89.5	3	4	8	9	9.5	20_5/16: 1530_04
	5			166	118	94	65	-3.54	0.0290133	67.7	167	123	101	167	101	1	1	5	7	7	20_5/16: 1700_05
	6			152	107	86	78	-2.83	0.0590129	80	157	115	95	155	94	5	3	8	9	8	20_5/16: 1935_06
	7			143	103	83	72	-2.78	0.0620385	72.3	140	103	84	141	84.5	3	2	0	1	1.5	20_5/16: 2110_07
	8			148	105	84	74	-2.81	0.060205	72	141	104	85	142	85.5	7	6	1	1	1.5	20_5/16: 2230_08
	9			151	102	77	59	-3.54	0.0290133	59.1	142	105	86	143	86.5	9	8	3	9	9.5	20_5/17: 0800_09
	10			136	92	70	61	-3.13	0.0437178	60	130	96	78	132	79	6	4	4	8	9	20_5/17: 1000_10
	11			144	100	79	56	-3.68	0.025223	57.6	147	108	89	146	88.5	3	2	8	10	9.5	20_5/17: 1230_11
	12			134	98	80	54	-3.37	0.0343896	55.2	129	95	78	129	78	5	5	3	2	2	20_5/17: 1425_12
	13			143	101	80	56	-3.55	0.0287246	58.1	143	105	86	143	86	0	0	4	6	6	20_5/17: 1805_13
	14			134	95	75	60	-3.19	0.0411719	60.5	134	99	81	135	81.5	0	1	4	6	6.5	20_5/17: 2025_14
	15			145	101.667	80	57	-3.67	0.0254765	57.6	146	108	88	148	89	1	3	6.33333	8	9	20_5/18: 0730_15
	16			142	108	91	62	-3.29	0.0372538	62.6	143	105	86	143	86	1	1	3	5	5	20_5/18: 1045_16
	17			117	83.6667	67	68	-2.54	0.0788664	67.3	119	87	72	117	71	2	0	3.33333	5	4	20_5/18: 1220_17
	18			128	94	77	62	-2.96	0.0518189	61.8	127	94	77	128	77.5	1	0	0	0	0.5	20_5/18: 1505_18
	19			135	102.333	86	57	-3.3	0.0368832	58.3	134	98	81	132	80	1	3	4.33333	5	6	20_5/18: 2035_19
	20			139	95	73	58	-3.36	0.0347353	58.3	136	100	82	136	82	3	3	5	9	9	20_5/19: 0730_20
	21			139	98.3333	78	71	-2.9	0.0550232	69.3	140	103	84	141	84.5	1	2	4.66667	6	6.5	20_5/19: 1130_21
	22			126	89.3333	71	75	-2.47	0.0845849	76.1	131	96	79	130	78.5	5	4	6.66667	8	7.5	20_5/19: 1945_22
	23			141	101	81	61	-3.38	0.0340475	59.6	140	103	84	141	84.5	1	0	2	3	3.5	20_5/20: 0900_23
	24			149	104.333	82	72	-2.78	0.0620385	72.8	141	103	85	139	84	8	10	1.33333	3	2	20_5/20: 2105_24
	25			122	87.3333	70	72	-3.19	0.0411719	70.4	122.23	84.2545	65.3136	122.136	65.2669	0.229656	0.136351	3.07884	4.68644	4.7331	20_5/21: 0830_25
	27			130	93.3333	75	86	-3.06	0.0468877	81.2	135.235	93.2196	72.2632	135.132	72.2116	5.2355	5.13226	0.11375	2.73676	2.78837	20_5/21: 1225_26
	27			126	92.6667	76	76	-3.28	0.0376283	72.2	128.892	88.8466	68.8733	128.793	68.8241	2.8915	2.79311	3.82008	7.12668	7.17587	20_5/21: 2025_27
	28			120	85.3333	68	62	-2.9	0.0550232	63.7	120.95	87.9911	71.5621	120.849	71.5117	0.950027	0.849235	2.65781	3.5621	3.5117	20_5/23: 0830_28
	29			104	72.6667	57	65	-2.63	0.0720785	63.4	109.173	79.423	64.5938	109.082	64.5483	5.17257	5.0816	6.75638	7.59377	7.54828	20_5/23: 1125_29
	30			118	87.3333	72	56	-3.32	0.0361528	55.9	121.512	88.3998	71.8945	121.411	71.8438	3.51179	3.41053	1.0665	0.105522	0.156152	20_5/23: 1530_30
	31			119	86.3333	70	58	-3.29	0.0372538	56.1	120.845	87.9145	71.4997	120.744	71.4494	1.84461	1.74391	1.58112	1.49973	1.44938	20_5/23: 1830_31
